# Supplementary material for: A Visual and Comprehensive Review on COVID-19-Associated Pulmonary Aspergillosis (CAPA)
Source: J Fungi (Basel). 2021 Dec 11;7(12):1067. doi: 10.3390/jof7121067 (PMC8708864; doi:10.3390/jof7121067)
Supplement: Supplementary file 1 [file jof-07-01067-s001.zip]

Archive with 1 entries (1 files):
- jof-1499953-supplementary.pdf
